# Supplementary material for: Associations between quantitative measures of TDLU involution and breast tumor molecular subtypes among breast cancer cases in the Black Women’s Health Study: a case–case analysis
Source: Breast Cancer Res. 2022 Dec 5;24:86. doi: 10.1186/s13058-022-01577-1 (PMC9720909; doi:10.1186/s13058-022-01577-1)
Supplement: Supplementary file 1 — Additional file 1: Supplemental Table 1. Association between TDLU measures and breast cancer subtype among adjacent normal breast tissue slides^, adjusted for percent fat. Supplemental Table 2. Correlations between TDLU involution measures. [file 13058_2022_1577_MOESM1_ESM.xlsx]

## Sheet: Supp Table 1
Supplemental Table 1. Association between TDLU measures and breast cancer subtype among adjacent normal breast tissue slides^, adjusted for percent fat
					Adjusted*
TDLU Measure	Luminal A (n=174)		TNBC (n=73)		TNBC vs. Lum. A
	n	%	n	%	OR	95% CI		p value#
TDLUs present
Yes	161	0.93	72	0.99	ref
No	13	0.07	1	0.0138889	0.167	0.02	1.22	0.07
TDLU count/100 mm2
Tertile 1	58	0.33	13	0.18	ref
Tertile 2	57	0.33	23	0.32	1.67	0.75	3.7
Tertile 3	59	0.34	37	0.51	2.35	1.07	5.15	0.1
							P-trend	0.03
Median TDLU span (µm)
Tertile 1	53	0.33	9	0.13	ref
Tertile 2	54	0.34	30	0.42	3.15	1.32	7.49
Tertile 3	54	0.34	33	0.46	2.74	1.07	7.03	0.03
							P-trend	0.06
Median category of acini count/TDLU
Tertile1	64	0.4	18	0.25	ref
Tertile2	49	0.3	24	0.33	1.45	0.7	3.02
Tertile3	48	0.3	30	0.42	1.72	0.78	3.82	0.38
							P-trend	0.18
^ Some women had more than one slide available for analysis (See Methods)
*Adjusted for continuous categories of age, bmi, and tumor size, and continuous percent fat

## Sheet: Supp Table 2
Supplemental Table 2. Correlations between TDLU involution measures
	TDLU Count	TDLU Span	Number of Acini/TDLU
TDLU Count	1	0.72*	0.81*
TDLU Span		1	0.77*
Number of Acini/TDLU			1
*pvalue <0.001
